# Supplementary material for: Rapid and Automated Method for Detecting and Quantifying Adulterations in High-Quality Honey Using Vis-NIRs in Combination with Machine Learning
Source: Foods. 2023 Jun 26;12(13):2491. doi: 10.3390/foods12132491 (PMC10340210; doi:10.3390/foods12132491)
Supplement: Supplementary file 1 [file foods-12-02491-s001.zip]

Archive with 1 entries (1 files):
- foods-2451610-supplementary.pdf
